# Supplementary material for: A Pre-mRNA–Associating Factor Links Endogenous siRNAs to Chromatin Regulation
Source: PLoS Genet. 2011 Aug 25;7(8):e1002249. doi: 10.1371/journal.pgen.1002249 (PMC3161925; doi:10.1371/journal.pgen.1002249)
Supplement: Table S1 — A modified genetic screen identifies novel nuclear RNAi factors. We have performed two genetic screens for Nrde factors. The table represents the genes (and number of mutant alleles) identified in each of the two screens. In screen 2, we mutagenized eri-1(+) animals expressing additional copies of nrde-3 in the form of a rescuing and integrated nrde-3::gfp transgene. As expected, we failed to identify nrde-3 alleles in screen 2. (XLSX) [file pgen.1002249.s010.xlsx]

## Sheet: Sheet1
	Screen 1 [ref. 15]		Screen 2
mutagen	EMS		EMS
mutagenized strain	eri-1(mg366)		nrde-3::gfp (ggIS1)
haploid genomes screened	200000		80000
nrde-1 alleles recovered	3		19
nrde-2 alleles recovered	6		23
nrde-3 alleles recovered	46		0
nrde-4 alleles recovered	0		4
allele gg146	0		1
rrf-1 alleles recovered	0		9
